# Supplementary material for: Anti-Inflammatory Effects of Encapsulated Human Mesenchymal Stromal/Stem Cells and a Method to Scale-Up Cell Encapsulation
Source: Biomolecules. 2022 Dec 2;12(12):1803. doi: 10.3390/biom12121803 (PMC9775968; doi:10.3390/biom12121803)
Supplement: Supplementary file 1 [file biomolecules-12-01803-s001.zip]

Archive with 1 entries (1 files):
- biomolecules-2060230-supplementary.pdf
